# Supplementary material for: Integrative Genome-Wide Expression Analysis Bears Evidence of Estrogen Receptor-Independent Transcription in Heregulin-Stimulated MCF-7 Cells
Source: PLoS One. 2008 Mar 19;3(3):e1803. doi: 10.1371/journal.pone.0001803 (PMC2266794; doi:10.1371/journal.pone.0001803)
Supplement: Table S1 — HRG-induced up- and down-regulated genes identified from integrated H3K9 acetylation and RNA mapping data (0.07 MB XLS) [file pone.0001803.s004.xls]

## Sheet: SupplTable1
Table S1: HRG-induced up- and down-regulated genes identified from integrated H3K9 acetylation and RNA mapping data
(A) Up-regulated genes
Gene ID	Symbol	RefSeq accession number	Probe Set ID (U133Plus2)	log2(HRG/Control)	ERE	estrogen-regulated gene
4363	ABCC1	NM_004996,NM_019862,NM_019898,NM_019899,NM_019900,NM_019901,NM_019902	202804_at,202805_s_at	0.471333
6059	ABCE1	NM_002940	201872_s_at,201873_s_at	0.55667
10061	ABCF2	NM_005692,NM_007189	207622_s_at,207623_at,209246_at,209247_s_at,214232_at	1.11074
84945	ABHD13	NM_032859	234993_at,235348_at	1.09126
10449	ACAA2	NM_006111	202002_at,202003_s_at	-0.337215
87	ACTN1	NM_001102	208636_at,208637_x_at,211160_x_at,237401_at	0.529761
8754	ADAM9	NM_003816	1555326_a_at,1570042_a_at,202381_at	0.957937
156	ADRBK1	NM_001619	201401_s_at,201402_at,38447_at	-0.439418
55326	AGPAT5	NM_018361	218096_at,232007_at	-0.210079
181	AGRP	NM_001138	207193_at	NA
196	AHR	NM_001621	1559035_a_at,202820_at,239775_at	0.552249
59344	ALOXE3	NM_021628	207708_at,222383_s_at	2.15123
262	AMD1	NM_001634	201196_s_at,201197_at	1.53242
303	ANXA2P1	NR_001562	210876_at	NA
305	ANXA2P3	NR_001446	211241_at	-0.0107622
130340	AP1S3	NM_178814	1555421_at,1555731_a_at,1555733_s_at,1555734_x_at,237159_x_at	1.72714
335	APOA1	NM_000039	204450_x_at,217073_x_at	NA
360	AQP3	NM_004925	203747_at,39248_at,39249_at	2.04305
374	AREG	NM_001657	1557285_at,205239_at,215564_at	2.94925		[1],[2]
94134	ARHGAP12	NM_018287	207606_s_at,243289_at	1.69578
10620	ARID3B	NM_006465	218964_at	NA
79637	ARMC7	NM_024585	219096_at,229906_at	-0.6632
55054	ATG16L1	NM_017974,NM_030803,NM_198890	220521_s_at,232612_s_at	1.39511
11273	ATXN2L	NM_017492,NM_145714	201806_s_at,207798_s_at	-0.779972
60370	AVPI1	NM_021732	218631_at	0.351425
64651	AXUD1	NM_033027	225557_at,243326_at	2.17104
10678	B3GNT1	NM_006577,NM_033252	219326_s_at,222870_s_at,224154_at	1.5076
10538	BATF	NM_006399	205965_at	0.147593
11177	BAZ1A	NM_013448,NM_182648	217985_s_at,217986_s_at	0.637536
83596	BCL2L12	NM_052842,NM_138639	233110_s_at	0.405579
283149	BCL9L	NM_182557	227616_at,228065_at	1.28905
8553	BHLHB2	NM_003670	201169_s_at,201170_s_at	2.87771	o	[2]
112939	BTBD14B	NM_052876	215587_x_at,227651_at,235047_x_at	0.0509822
10944	C11orf58	NM_014267	200084_at,201784_s_at,235526_at	-0.379173
84934	C12orf52	NM_032848	221777_at,44065_at	0.217218
55668	C14orf118	NM_017926,NM_017972	219720_s_at,229514_at,229520_s_at,229673_at,230225_x_at,230344_x_at,231970_at	0.806275
81892	C14orf156	NM_031210	221434_s_at	0.236119
51637	C14orf166	NM_016039	217768_at	0.00983444
89927	C16orf45	NM_033201	1565641_at,212736_at,239971_at	0.62368
254863	C17orf61	NM_152766	218828_at,227063_at,56197_at	-0.133818
125228	C18orf19	NM_152352	235022_at	0.550418
147339	C18orf25	NM_145055	1553686_at,217508_s_at,217539_at,226406_at,236919_at	0.401707
29058	C20orf30	NM_014145	220477_s_at,224584_at	-0.250788
79669	C3orf52	NM_024616	219474_at	1.67654
154386	C6orf195	NM_152554	1553363_at	NA
91283	C9orf30	NM_080655	1552277_a_at,1555841_at	0.560842
28989	C9orf32	NM_014064	223368_s_at,223369_at	0.630927
837	CASP4	NM_001225,NM_033307	209310_s_at,213596_at,241340_at	NA
840	CASP7	NM_033340	207181_s_at	0.118373
220047	CCDC83	NM_173556	237160_at	1.32057
79080	CCDC86	NM_024098	203119_at	0.460501
283899	CCDC95	NM_173618	227286_at	-0.171851
25819	CCRN4L	NM_012118	1554283_at,220671_at	1.38276
10421	CD2BP2	NM_006110	202256_at,202257_s_at	0.459746
116984	CENTD1	NM_015230	213618_at,214102_at,242402_x_at	1.04567
55142	CEP27	NM_018097	220071_x_at,229181_s_at,229208_at	0.458193
84303	CHCHD6	NM_032343	224462_s_at	0.0268001
51287	CHCHD8	NM_016565	220647_s_at	0.126246
1147	CHUK	NM_001278	209666_s_at	0.791797
10519	CIB1	NM_006384	201953_at	0.12364
23529	CLCF1	NM_013246	1556385_at,219500_at,235525_at	2.55254
1366	CLDN7	NM_001307	202790_at	0.333149
1207	CLNS1A	NM_001293	209143_s_at	-0.268561
9377	COX5A	NM_004255	203663_s_at,217451_at,229426_at	0.748161
132864	CPEB2	NM_182485,NM_182646	226939_at,235462_at,235479_at,243605_at	1.24761
80315	CPEB4	NM_030627	224828_at,224829_at,224831_at,242280_x_at,242384_at	1.6117
78987	CRELD1	NM_015513	203368_at	0.339194
27341	CTA-126B4.3	NM_015703	202937_x_at,202938_x_at,214828_s_at,33307_at	0.949647
1515	CTSL2	NM_001333	210074_at	1.65619
3491	CYR61	NM_001554	201289_at,210764_s_at	3.35613
84259	DCUN1D5	NM_032299	223151_at	0.760783
9188	DDX21	NM_004728	208152_s_at,224654_at	1.20331
51202	DDX47	NM_016355,NM_201224	220890_s_at	0.542625
79009	DDX50	NM_024045	1568814_at,1568815_a_at,221699_s_at	0.3744
8220	DGCR14	NM_022719	204383_at,216145_at,216285_at,241748_x_at,32032_at	-0.234975
11007	DIPA	NM_006848	204609_at,204610_s_at,213250_at	0.0607392
1736	DKC1	NM_001363	201478_s_at,201479_at,216212_s_at	0.649459
22943	DKK1	NM_012242	204602_at	0.920659
22839	DLGAP4	NM_183006	1556701_at,1557394_at,1558630_at,202570_s_at,202571_s_at,202572_s_at,233056_x_at	1.04196
10294	DNAJA2	NM_005880	209157_at,223850_at,226994_at,231508_s_at	0.265929
9093	DNAJA3	NM_005147	1554078_s_at,205963_s_at	0.309316
23268	DNMBP	NM_015221	1562969_at,212838_at	1.08773
54344	DPM3	NM_153741	219373_at	-0.105535
11062	DUS4L	NM_181581	205761_s_at,205762_s_at	-0.482686
1847	DUSP5	NM_004419	209457_at	2.89768	o
1906	EDN1	NM_001955	1564630_at,218995_s_at,222802_at	1.46577
112399	EGLN3	NM_022073	219232_s_at,222847_s_at	1.5443
1958	EGR1	NM_001964	201693_s_at,201694_s_at,227404_s_at	2.29863
1959	EGR2	NM_000399	205249_at	3.97232
1960	EGR3	NM_004430	206115_at	2.69799		[1],[2]
10938	EHD1	NM_006795	208112_x_at,209037_s_at,209038_s_at,209039_x_at,222221_x_at,239060_at	1.28147
10209	EIF1	NM_005801	202021_x_at,211956_s_at,212130_x_at,212225_at,212227_x_at,228967_at	0.525979
8892	EIF2B2	NM_014239	202461_at	0.655727
8894	EIF2S2	NM_003908	208726_s_at	0.371302
8669	EIF3S1	NM_003758	208264_s_at,208985_s_at,217364_x_at	1.0317
1977	EIF4E	NM_001968	201435_s_at,201436_at,201437_s_at,237718_at	0.721871
2010	EMD	NM_000117	209477_at	0.0299687
8507	ENC1	NM_003633	201340_s_at,201341_at	0.72465		[1]
30001	ERO1L	NM_014584	218498_s_at,222646_s_at,225750_at	0.708002
54206	ERRFI1	NM_018948	224657_at,235419_at	2.90097
2114	ETS2	NM_005239	201328_at,201329_s_at,241193_at,242784_at	1.81304
2150	F2RL1	NM_005242	206429_at,213506_at	4.27642
2171	FABP5	NM_001444	202345_s_at,236271_at	0.925263
3992	FADS1	NM_013402	208962_s_at,208963_x_at,208964_s_at	-0.176701
201158	FAM18B2	NM_145301	1552377_s_at,1560776_at	-0.193857
58516	FAM60A	NM_021238	220147_s_at,223038_s_at	0.379665
2274	FHL2	NM_001450,NM_201555,NM_201556	1557274_at,202949_s_at	NA
83786	FKSG44	NM_031904	1554903_at,1554905_x_at,210043_at,227964_at	0.655443
79719	FLJ11506	NM_024666	202851_at,202852_s_at,243284_at	0.541059
79680	FLJ21125	NM_024627	219560_at,226204_at	0.577644
10211	FLOT1	NM_005803	208748_s_at,208749_x_at,210142_x_at,213819_s_at	-0.29493
22862	FNDC3A	NM_014923	202304_at,215910_s_at,228533_at,228534_s_at,231343_at,238961_s_at,241611_s_at	0.997133
83856	FSD1L	NM_031919	223985_at	NA
5045	FURIN	NM_002569	201945_at	1.66328
55454	GALNACT-2	NM_018590	218871_x_at,222235_s_at,239077_at,241441_at	1.00104
2650	GCNT1	NM_001490	205505_at,239761_at	-0.348649
2669	GEM	NM_005261,NM_181702	204472_at	3.43046
51228	GLTP	NM_016433	219267_at,226177_at	-0.229597
27202	GPR77	NM_018485	221149_at	NA
53836	GPR87	NM_023915	219936_s_at	2.95748
9052	GPRC5A	NM_003979	203108_at,212444_at,232290_at,235563_at	0.659961		[1],[2]
80273	GRPEL1	NM_025196	212432_at,212434_at	0.524986
23560	GTPBP4	NM_012341	217631_at,218238_at,218239_s_at	1.30009
1839	HBEGF	NM_001945	203821_at,222076_at,244857_at,38037_at	4.43294
54985	HCFC1R1	NM_017885	218537_at,45714_at	-0.280575
84278	HIATL2	NM_032318	224078_at,240476_at	0.60258
3091	HIF1A	NM_001530,NM_181054	200989_at,238869_at	0.886597
83475	HLRC1	NM_031304	208141_s_at,213949_s_at	-0.203781
84803	HMFN0839	NM_032717	1555000_at,224480_s_at	2.47805
3156	HMGCR	NM_000859	202539_s_at,202540_s_at	1.65378
51155	HN1	NM_016185	217755_at,222396_at	0.529941
9456	HOMER1	NM_004272	213793_s_at,226651_at,242189_at	1.95686
3336	HSPE1	NM_002157	205133_s_at	0.189338
10553	HTATIP2	NM_006410	207180_s_at,209448_at,210253_at,229102_at	-0.325565
9592	IER2	NM_004907	202081_at	1.2665
389792	IER5L	NM_203434	226552_at,226559_at	1.31792
10261	IGSF6	NM_005849	206420_at	NA
3556	IL1RAP	NM_134470	1562468_at,205227_at,210233_at	0.319017
3622	ING2	NM_001564	205981_s_at,213544_at	-0.0729091
3624	INHBA	NM_002192	204926_at,210511_s_at,227140_at	1.16774
79711	IPO4	NM_024658	218305_at	0.420197
64768	IPPK	NM_022755	219092_s_at,222823_at,242207_at	0.602837
3669	ISG20	NM_002201	204698_at,33304_at	2.22627
64782	ISG20L1	NM_022767	219361_s_at	1.91757
3673	ITGA2	NM_002203	205032_at,227314_at,237728_at	1.72551
3692	ITGB4BP	NM_002212,NM_181466,NM_181467,NM_181468,NM_181469	210213_s_at	0.537674
23135	JMJD3	XM_043272	1556066_at,1556067_a_at,213146_at,41386_i_at,41387_r_at	2.66538
9929	JOSD1	NM_014876	201751_at	0.414276
3775	KCNK1	NM_002245	1566464_at,1566465_at,204678_s_at,204679_at	0.572443
3779	KCNMB1	NM_004137	1554710_at,209948_at	NA
9766	KIAA0247	NM_014734	202181_at	0.343612
23223	KIAA0690	NM_015179	1559126_at,1559127_x_at,216360_x_at,216909_at,216913_s_at	1.46194
57707	KIAA1609	NM_020947	221843_s_at,222261_at,233423_at,65438_at	-0.420165
7071	KLF10	NM_005655	202393_s_at,244447_at	2.10603
83855	KLF16	NM_031918	224111_x_at,226328_at	0.235408
1316	KLF6	NM_001300	1555832_s_at,208960_s_at,208961_s_at,211610_at,224606_at	2.13999		[1],[2]
3831	KNS2	NM_005552	1558720_at,212877_at,212878_s_at,213656_s_at,216187_x_at,232036_at,239793_at	0.408886
3895	KTN1	NM_182926	200914_x_at,200915_x_at,214709_s_at,243300_at	0.549807
3918	LAMC2	NM_005562,NM_018891	202267_at,207517_at	2.59326
9836	LCMT2	NM_014793	204012_s_at,204013_s_at	0.427692
3975	LHX1	NM_005568	206230_at	NA
3976	LIF	NM_002309	205266_at	3.74942
144501	LOC144501	NM_182507	231849_at	0.82738
196264	LOC196264	NM_198275	1570584_at,1570585_at	0.0886844
202134	LOC202134	XM_371783	214945_at,215133_s_at	NA
338750	LOC338750	XM_291974	NA	NA
338756	LOC338756	XM_291989	NA	NA
388397	LOC388397	XM_373737	221740_x_at,224686_x_at	-0.80589
388789	LOC388789	XM_373908	226236_at	-0.0712151
389316	LOC389316	XM_374132	NA	NA
392467	LOC392467	XM_373349	NA	NA
400214	LOC400214	XM_375081	NA	NA
58489	LOC58489	XM_051862	225436_at	0.693998
644162	LOC644162	XM_376342	NA	NA
92345	LOC92345	NM_138386	244828_x_at	0.67055
23175	LPIN1	NM_145693	212272_at,212274_at,212276_at	1.33173
26020	LRP10	NM_014045	201412_at,231861_at	0.39811
56925	LXN	NM_020169	218729_at,243885_x_at	0.914656
5606	MAP2K3	NM_145109	207667_s_at,215498_s_at,215499_at	2.41305
79929	MAP6D1	NM_024871	221713_s_at,239473_x_at,242838_at	-0.685566
59274	MESDC1	NM_022566	223264_at	0.90912
84771	MGC13005	XM_376814	223777_at	-0.792597
51259	MGC13379	NM_016499	223305_at	0.150053
124044	MGC26885	NM_152339	214965_at	0.971398
256355	MGC27348	XM_171158	NA	NA
112597	MGC4677	NM_052871	1552258_at,225799_at,236595_at	1.07481
219404	MGC9850	NM_152705	1562161_at,224857_s_at,224874_at	-0.285889
148932	MOBKL2C	NM_201403	227066_at,243052_at	1.77373
6150	MRPL23	NM_021134	1562392_at,213897_s_at	-0.0640455
51649	MRPS23	NM_016070	223156_at	0.224818
4552	MTRR	NM_002454,NM_024010	203199_s_at,203200_s_at	0.584279
4609	MYC	NM_002467	202431_s_at,244089_at	0.492284		[2]
4643	MYO1E	NM_004998	1556623_at,203072_at,215405_at,215408_at,232471_at,237136_at,241493_at	1.5379
55967	NDUFA12	NM_018838	223244_s_at	-0.0785134
4718	NDUFC2	NM_004549	218101_s_at,222521_x_at	-0.474124
4771	NF2	NM_181833	204991_s_at,210767_at,211017_s_at,211091_s_at,211092_s_at,217150_s_at,218915_at,238618_at,239424_at	-0.752449
4783	NFIL3	NM_005384	203574_at	1.17563
10430	NIFIE14	NM_032635	202475_at	0.046044
51388	NIP7	NM_016101	219031_s_at,223397_s_at	1.01453
81614	NIPA2	NM_030922	212129_at	0.56047
4830	NME1	NM_000269,NM_198175	201577_at	0.229034
8382	NME5	NM_003551	206197_at	NA
65083	NOL6	NM_139235	218199_s_at,222554_s_at,228076_s_at,232566_at	1.12881
152519	NPAL1	NM_207330	232158_x_at	1.25142
3164	NR4A1	NM_002135,NM_173157	202340_x_at,210226_at,211143_x_at	2.7432
8013	NR4A3	NM_006981,NM_173198,NM_173199,NM_173200	207978_s_at,209959_at,216979_at	3.49736
30833	NT5C	NM_014595	1557303_at,219214_s_at	-0.397695
51559	NT5DC3	NM_016575	218786_at,234737_at	1.12753
26747	NUFIP1	NM_012345	205134_s_at,205135_s_at,205136_s_at	0.423653
129401	NUP35	NM_138285	225470_at	0.425986
4928	NUP98	NM_139131	1564795_at,203194_s_at,203195_s_at,210793_s_at	0.972553
8385	OR1D4	NM_003552	221341_s_at	NA
8386	OR1D5	NM_014566	221341_s_at	NA
5021	OXTR	NM_000916	206825_at	1.35479
24145	PANX1	NM_015368	204715_at,227107_at,235295_at,236372_at	0.533344
5074	PAWR	NM_002583	1558017_s_at,1563189_at,204004_at,204005_s_at,214090_at,214237_x_at,226223_at,226231_at	1.19409
10611	PDLIM5	NM_006457	1563487_at,203242_s_at,203243_s_at,211680_at,211681_s_at,212412_at,213684_s_at,216803_at,216804_s_at,221994_at,241208_at	1.91595
9260	PDLIM7	NM_213636	1569149_at,1569150_x_at,203369_x_at,203370_s_at,214121_x_at,214122_at,214266_s_at	1.96951
5214	PFKP	NM_002627	201037_at,240202_x_at	0.85736
5245	PHB	NM_002634	200658_s_at,200659_s_at	0.260616
5255	PHKA1	NM_002637	205450_at,229876_at,244327_at	0.866346
22822	PHLDA1	NM_007350	1556730_at,217996_at,217997_at,217998_at,217999_s_at,218000_s_at	5.26298
7262	PHLDA2	NM_003311	209802_at,209803_s_at,229494_s_at	1.90255
55361	PI4KII	NM_018425	209345_s_at,209346_s_at,215134_at	0.941181
23760	PITPNB	NM_012399	202522_at,235985_at,239978_at,242074_at,242924_at,244826_at	1.3155
5329	PLAUR	NM_002659	210845_s_at,211924_s_at,214866_at	0.82162
10979	PLEKHC1	NM_006832	209209_s_at,209210_s_at,214212_x_at	1.95382
5359	PLSCR1	NM_021105	202430_s_at,202446_s_at,241916_at,244315_at	0.514854
5373	PMM2	NM_000303	203201_at	0.833732
51082	POLR1D	NM_015972	218258_at	-0.0926032
5436	POLR2G	NM_002696	202306_at	0.0661099
10940	POP1	NM_015029	213449_at	0.349762
122769	PPIL5	NM_152329,NM_203466,NM_203467	235113_at,242154_x_at	0.380818
23082	PPRC1	NM_015062	203737_s_at	1.48351
5584	PRKCI	NM_002740	209677_at,209678_s_at,213518_at	0.46402
10419	PRMT5	NM_006109	1556899_at,1564520_s_at,1564521_x_at,217786_at	-0.1062
64063	PRSS22	NM_022119	205847_at	0.349479
23210	PTDSR	NM_015167	1552629_a_at,212722_s_at,212723_at,215233_at	1.65444
5744	PTHLH	NM_198964,NM_198966	1556773_at,206300_s_at,210355_at,211756_at	NA
51651	PTRH2	NM_016077	218732_at	0.383364
5817	PVR	NM_006505	212662_at,214443_at,214444_s_at,216283_s_at,32699_s_at	0.983707
5829	PXN	NM_002859	201087_at,211823_s_at,227332_at	1.19005
5834	PYGB	NM_002862	201481_s_at,243238_at	0.517165
84932	RAB2B	NM_032846	225074_at	-0.122674
5914	RARA	NM_000964	1565358_at,203749_s_at,203750_s_at,211605_s_at,216300_x_at,228037_at	1.65074		[2]
51655	RASD1	NM_016084	223467_at	2.26588
158158	RASEF	NM_152573	1553185_at,1553186_x_at,1553986_at,235144_at,243862_at	-0.936917
5937	RBMS1	NM_016839	203748_x_at,207266_x_at,209868_s_at,215127_s_at,225265_at,233034_at,238185_at,238281_at,238317_x_at	1.76657
51634	RBMX2	NM_016024	204097_s_at,204098_at	-0.205394
391	RHOG	NM_001665	203175_at	0.831123
51320	RKHD2	NM_016626	1556873_at,1556874_a_at,218247_s_at,222567_s_at,227275_at	0.465306
390	RND3	NM_005168	212724_at	0.56511		[1],[2]
6173	RPL36A	NM_021029	201406_at	-0.226399
6197	RPS6KA3	NM_004586	1568448_at,1568449_at,203843_at,226335_at,241460_at	2.52576
23212	RRS1	NM_015169	209567_at	-0.239973
6282	S100A11	NM_005620	200660_at,208540_x_at	0.621571
6341	SCO1	NM_004589	223221_at	0.283033
6392	SDHD	NM_003002	202026_at,215652_at	-0.306497
23541	SEC14L2	NM_012429	204541_at,230316_at,232400_at,232894_at,232895_s_at,240024_at	NA
58515	SELK	NM_021237	223070_at	0.360701
10509	SEMA4B	NM_020210	234725_s_at	0.925696
5271	SERPINB8	NM_002640,NM_198833	1554616_at,206034_at	1.67241
871	SERPINH1	NM_001235	207714_s_at	0.490129
6434	SFRS10	NM_004593	200892_s_at,200893_at,210180_s_at	0.95061
6443	SGCB	NM_000232	205120_s_at,205121_at,226112_at,228584_at	-0.409558
130367	SGPP2	NM_152386	226560_at,238567_at,244780_at	NA
6461	SHB	NM_003028	1557458_s_at,204656_at,204657_s_at,225036_at,230459_s_at,234794_at,234795_at	0.619028
23408	SIRT5	NM_031244	1566951_at,1566952_at,1566953_x_at,1569938_at,219185_at,221010_s_at	-0.178362
8273	SLC10A3	NM_019848	204928_s_at	1.09474
114789	SLC25A25	NM_052901	225212_at	1.01912
81034	SLC25A32	NM_030780	221020_s_at	1.21154
4088	SMAD3	NM_005902	205396_at,205397_x_at,205398_s_at,218284_at	1.67401		[1],[2]
58533	SNX6	NM_021249,NM_152233	217789_at,222410_s_at	-0.150856
9306	SOCS6	NM_004232	206020_at,214462_at,227542_at,241335_at	1.01457
6662	SOX9	NM_000346	202935_s_at,202936_s_at	1.42667		[2]
221178	SPATA13	NM_153023	1556601_a_at,1557470_at,225564_at	1.64246
8877	SPHK1	NM_021972,NM_182965	219257_s_at	1.43261
200734	SPRED2	NM_181784	212458_at,212466_at,214026_s_at	1.86906
153443	SRFBP1	NM_152546	241734_at	1.05224
6760	SS18	NM_005637	202816_s_at,202817_s_at,209954_x_at,216684_s_at,217051_s_at	-0.171563
6742	SSBP1	NM_003143	1562442_a_at,202591_s_at,214060_at	-0.185556
6748	SSR4	NM_006280	201004_at	-0.0584715
6482	ST3GAL1	NM_003033,NM_173344	1559452_a_at,208322_s_at,215874_at	-0.520525
23012	STK38L	NM_015000	212565_at,212572_at	1.09946
6809	STX3A	NM_004177	209238_at,216985_s_at,237068_at	1.30079
6820	SULT2B1	NM_177973	205759_s_at	0.148322
6881	TAF10	NM_006284	200055_at	-0.221161
6996	TDG	NM_003211	203742_s_at,203743_s_at,244451_x_at	0.614324
7056	THBD	NM_000361	203887_s_at,203888_at,237252_at	0.484932
29928	TIMM22	NM_013337	219184_x_at,222841_s_at,229100_s_at,231400_s_at	-0.111433
1678	TIMM8A	NM_004085	205217_at	-0.110503
23670	TMEM2	NM_013390	218113_at,233309_at	-0.954291
10329	TMEM5	NM_014254	204807_at,204808_s_at	0.402984
58986	TMEM8	NM_021259	221882_s_at,222718_at	1.5895
51234	TMEM85	NM_016454	223043_at,223857_x_at,226741_at	-0.135947
147184	TMEM99	NM_145274	226565_at	-0.135279
56937	TMEPAI	NM_199169,NM_199170,NM_199171	217875_s_at,222449_at,222450_at,237166_at	1.02292
4982	TNFRSF11B	NM_002546	204932_at,204933_s_at	1.04375
51330	TNFRSF12A	NM_016639	218368_s_at	1.43125
27242	TNFRSF21	NM_014452	214581_x_at,218856_at	2.92357
10953	TOMM34	NM_006809	201870_at	0.462859
10452	TOMM40	NM_006114	202264_s_at	0.231838
126382	TRA16	NM_176880	226839_at	0.0772703
10221	TRIB1	NM_025195	202241_at,235641_at,239818_x_at	2.57907
9819	TSC22D2	NM_014779	204094_s_at,210953_at,210954_s_at,215547_at	1.66165
10381	TUBB3	NM_006086	202154_x_at,213476_x_at	0.706411
84817	TXNL5	NM_032731	224511_s_at,228743_at	-0.593751
10477	UBE2E3	NM_006357,NM_182678	1564567_at,210024_s_at,232528_at	1.47396
7347	UCHL3	NM_006002	204616_at	0.466778
55293	UEV3	NM_018314	1554396_at,1554397_s_at,220775_s_at,230176_at	-0.257738
7414	VCL	NM_003373,NM_014000	200930_s_at,200931_s_at	1.701
79720	VPS37B	NM_024667	221704_s_at,232354_at,236889_at	1.6371
9948	WDR1	NM_005112,NM_017491	200609_s_at,200611_s_at,210935_s_at,210936_at,240282_at,244672_at	1.63058
26094	WDR21A	NM_015604,NM_181340,NM_181341	214758_at,226938_at	-0.884882
10785	WDR4	NM_018669	221632_s_at,226882_x_at,235551_at,241937_s_at	0.821702
344620	WDR82	XM_293514	NA	NA
55884	WSB2	NM_018639	201760_s_at,213734_at	-0.0845724
23214	XPO6	NM_015171	211982_x_at,214784_x_at	0.255138
286451	YIPF6	NM_173834	212340_at,212341_at,212342_at,212343_at	0.230486
285381	ZCSL2	NM_206831	225195_at,225200_at	0.670151
7574	ZNF26	NM_019591	1555325_s_at,219595_at	1.07496
23099	ZNF297B	NM_014007	204180_s_at,204181_s_at,204182_s_at,227991_x_at,231393_x_at	0.497975
10467	ZNHIT1	NM_006349	201541_s_at	-0.162326
7784	ZP3	NM_007155	204148_s_at,210910_s_at	-0.1735
57688	ZSWIM6	XM_035299	226208_at	1.24553
7791	ZYX	NM_003461	200808_s_at,215706_x_at	2.33139
(B) Down-regulated genes
Gene ID	Symbol	RefSeq accession number	Probe Set ID (U133Plus2)	log2(HRG/Control)	ERE	estrogen-regulated gene
79170	ATAD4	NM_024320	219127_at	-1.59686
55166	C6orf139	NM_018132	219294_at,232754_at	-0.179314
8738	CRADD	NM_003805	1560492_at,1563706_at,209833_at,242638_at	-0.616454		[2]
80099	FLJ21075	NM_025031	221172_at	NA
8387	OR1E1	NM_003553	208587_s_at,214515_at	NA
388762	OR2M1P	NR_002141	NA	NA
389376	SFTPG	NM_205854	244056_at	NA
Note:
Those genes with ERE in their promotor (upstream 2kb from transcription start site) are shown by "o" (column F (ERE)).
Those genes also reported as estrogen-regulated in previous works are shown in column G (estrogen regulated gene) together with reference number.
[1] : Frasor et al. (2004) Cancer Res 64:1522-33. PMID:14973112
[2] : Frasor et al. (2003) Endocrinology 144:4562-74. PMID:12959972
