# Supplementary material for: Integrative Genome-Wide Expression Analysis Bears Evidence of Estrogen Receptor-Independent Transcription in Heregulin-Stimulated MCF-7 Cells
Source: PLoS One. 2008 Mar 19;3(3):e1803. doi: 10.1371/journal.pone.0001803 (PMC2266794; doi:10.1371/journal.pone.0001803)
Supplement: Table S2 — The list of predicted transcription factors for HRG-induced up- and down-regulated genes (0.02 MB XLS) [file pone.0001803.s005.xls]

## Sheet: TRI-for-333gene-wo-synonym
Table S2: The list of predicted transcription factors for HRG-induced up- and down-regulated genes
TF	Regulated genes
AHR	ACTN1,CPEB2,EGR1,INHBA,ISG20L1,KLF6,NOL6,OXTR,SPRED2,WDR1,XPO6
ARID5B	AXUD1,PDLIM5,PTDSR,TMEM99,TRIB1,VCL
ARNT	ACTN1,CPEB2,CPEB4,EGR1,FNDC3A,HIF1A,INHBA,ISG20L1,KLF6,NOL6,OXTR,SPRED2,TDG,WDR1,XPO6
ATF2	ABCE1,AREG,AVPI1,C18orf19,CCDC86,CLDN7,EGR2,EGR3,GPRC5A,IER2,LOC144501,LOC92345,MESDC1,NIFIE14,NIPA2,NUFIP1,NUP98,SLC25A25,SSR4,TAF10,TDG,TRIB1,TSC22D2,VPS37B,ZCSL2
ATF6	BTBD14B,CPEB2,DNMBP,NR4A1,SERPINH1,SLC25A25
BACH1	AQP3,BCL9L,KLF6,LAMC2,MGC4677,PHLDA2,TUBB3,ZSWIM6
BACH2	CPEB2,KLF6,LAMC2,NR4A1,NR4A3,PHLDA2,RASD1,TRIB1,TUBB3
CART1	DNMBP,ERRFI1,ING2,LOC144501,RAB2B,SNX6,TMEM99,YIPF6
CEBPA	ACAA2,BHLHB2,BTBD14B,C3orf52,CEP27,CTA-126B4.3,IPO4,JMJD3,RARA,TRIB1,TSC22D2,VCL
CEBPB	AQP3,BAZ1A,CCDC95,CEP27,ITGA2,JMJD3,NFIL3,NUP35,SLC25A25,TOMM40,TRIB1
CHX10	YIPF6
CREB1	ABCE1,AREG,AVPI1,C18orf19,CCDC86,CLDN7,CPEB2,CRELD1,EGR3,EIF1,FADS1,GPRC5A,IER2,JOSD1,LHX1,LOC92345,MESDC1,MGC27348,NIFIE14,NR4A1,NR4A3,NUP98,PITPNB,PRMT5,SLC25A25,SPHK1,SPRED2,TAF10,TDG,TMEM5,TRIB1,TSC22D2,VPS37B,ZCSL2
CUTL1	ACTN1,AMD1,C11orf58,DDX21,DKK1,DLGAP4,EIF4E,ENC1,ERO1L,FADS1,FNDC3A,GEM,HOMER1,LHX1,LIF,MTRR,PFKP,PITPNB,SLC25A25,SMAD3,SOX9,VCL,XPO6,ZCSL2
DDIT3	BHLHB2,TRIB1,TSC22D2
E2F1	CYR61,MYC,SPHK1
E2F2	SPHK1
E2F3	SPHK1
E2F4	SPHK1
E2F5	SPHK1
EGR1	ATXN2L,ING2,LOC58489,LRP10,RARA,TMEM8,XPO6,ZNHIT1
EGR2	ATXN2L,INHBA,PI4KII,TMEM8
EGR3	ATXN2L,INHBA
ELK1	GALNACT-2,TMEM8,TMEM85,TOMM40,XPO6
EP300	ACTN1,EGR3,IER5L,ING2,KIAA1609,KLF10
ESR1	BHLHB2,DUSP5
FALZ	CLCF1,IER2,NIPA2,SLC25A25
FOS	CLCF1,KLF6,NR4A3,PHLDA2,SPHK1,TUBB3
FOSL1	CLCF1,KLF6,NR4A3,PHLDA2,SPHK1,TUBB3
FOXC1	ATG16L1,CPEB2,CYR61,DLGAP4,LOC196264,NF2,RBMS1,UBE2E3
FOXD1	ENC1,FURIN,NR4A1,PI4KII,PXN,TRIB1
FOXD3	NR4A1,SHB,UBE2E3
FOXF2	C14orf166,CYR61,ENC1,NR4A3,PI4KII,RARA,SPATA13,TMEPAI
FOXI1	CPEB2,EGR2,NR4A3
FOXJ2	ALOXE3,C6orf195,DCUN1D5,DDX47,DDX50,EDN1,EGR2,EIF3S1,KLF6,NIPA2,NUP98,PDLIM5,RBMS1,UBE2E3,UCHL3,VCL,ZNHIT1,ZSWIM6
FOXL1	CPEB4,HIF1A,IL1RAP,ZNHIT1
FOXO1A	DLGAP4,EIF4E,NR4A3,PI4KII
FOXO3A	ARHGAP12,CPEB2,CPEB4,DLGAP4,EDN1,EIF4E,FLJ11506,NR4A3,ZCSL2,ZNF297B
FOXO3B	ARHGAP12,CPEB2,CPEB4,DLGAP4,EDN1,EIF4E,FLJ11506,NR4A3,ZCSL2,ZNF297B
GATA1	ABCF2,AXUD1,CPEB2,CPEB4,CRELD1,DLGAP4,DNAJA2,EDN1,EHD1,FLJ21125,HMFN0839,HSPE1,IPO4,JMJD3,LOC144501,LOC196264,NFIL3,NOL6,RKHD2,SHB,SPRED2,SULT2B1,TRIB1,UCHL3,VCL
GATA2	EDN1,LOC144501,NOL6,UCHL3
GATA3	EDN1,LOC144501,NOL6,UCHL3
HLF	NFIL3,NR4A1,NUP35,TRIB1,ZCSL2
HNF4A	DNAJA2,NR4A3,ZYX
HOXA9	ACAA2,ACTN1,DNAJA2,FLJ21125,GCNT1,HMGCR,KLF6,NF2,PLEKHC1,PRMT5,SIRT5,UCHL3
HSF1	CPEB2,EGR3,NR4A3
HSF2	EGR3,ERRFI1,KLF6,NR4A3,TNFRSF21
IRF1	CASP7,EGR2,NR4A3,PFKP,XPO6
IRF7	CASP7,NR4A3
JUN	ABCE1,AREG,AVPI1,CCDC86,CLCF1,CLDN7,GPRC5A,IER2,KLF6,NIFIE14,NR4A3,NUP98,PHLDA2,SLC25A25,SPHK1,TAF10,TDG,TSC22D2,TUBB3
JUNB	CLCF1,KLF6,NR4A3,PHLDA2,SPHK1,TUBB3
JUND	CLCF1,KLF6,NR4A3,PHLDA2,SPHK1,TUBB3
LHX3	NT5DC3
LMO2	DLGAP4,DNAJA2,IPO4,JMJD3,PPRC1,SMAD3
MAX	SERPINH1,TRIB1
MEF2A	ABHD13,CPEB4,CYR61,EGR2,EIF1,FHL2,FURIN,HOMER1,KLF6,KTN1,LOC400214,LOC58489,LPIN1,NME5,PDLIM5,SPATA13,TSC22D2
MEIS1	ACAA2,ACTN1,DNAJA2,FLJ21125,GCNT1,HMGCR,KLF10,KLF6,NF2,PLEKHC1,PRMT5,SIRT5,UCHL3
MLLT7	DLGAP4,EHD1,EIF4E,NR4A3,ZCSL2
MYB	ZSWIM6
MYC	ALOXE3,AMD1,SERPINH1,TIMM8A,TNFRSF21,TRIB1
NFATC1	ATG16L1,AXUD1,NOL6
NFATC2	ATG16L1,AXUD1,NOL6
NFATC3	ATG16L1,AXUD1,NOL6
NFATC4	ATG16L1,AXUD1,NOL6
NFE2	CLCF1,HTATIP2,KNS2,SPHK1
NFE2L1	AMD1,DDX47,FLOT1,TSC22D2
NFIC	SHB,TSC22D2,ZNHIT1
NFKB1	ATXN2L,BATF,EHD1,ING2,LCMT2,MOBKL2C,NR4A1,NR4A3,PHLDA1,PI4KII,PTHLH,RARA,SOX9,XPO6,ZYX
NFYA	JMJD3,PI4KII,RKHD2,TRIB1
NFYB	JMJD3,PI4KII,RKHD2,TRIB1
NKX2-2	ANXA2P1
NKX3-1	ATG16L1,IER5L
NKX6-1	ERRFI1,NR4A3,VCL
NR2F1	DNAJA2,NR4A3,ZYX
NR2F2	HSPE1,NOL6,SEMA4B
NR3C1	FHL2,FLJ21125,FURIN,HMGCR,IPO4,SEMA4B,SSR4,TNFRSF21,XPO6
NR6A1	DLGAP4,RBMS1,SEMA4B
PAX2	BTBD14B,DDX47,ZYX
PAX5	EHD1
PAX6	ALOXE3,BATF,CCDC95,FNDC3A,NF2,SMAD3
PBX1	DUS4L,LIF,NR4A3,PTHLH,SEMA4B
POU2F1	ABCE1,ABCF2,AGRP,C14orf166,CPEB2,CPEB4,CYR61,DNAJA2,EGLN3,EGR1,EIF1,EIF2S2,ETS2,F2RL1,INHBA,KLF10,LOC144501,MAP6D1,MYC,RKHD2,SHB,SMAD3,SPATA13,SPRED2,TIMM8A,TMEM99,TNFRSF21,XPO6,YIPF6
POU2F2	ABCE1,C14orf166,CPEB2,CYR61,DNAJA2,EGR1,F2RL1,MAP6D1,SHB,TIMM8A
POU3F1	ABHD13,EGR2,EIF1,LIF,MYC,RBMS1,SPRED2
POU3F2	ABHD13,ACTN1,CHUK,CYR61,DDX47,DNAJA2,DUSP5,EGLN3,EIF1,EIF4E,FLJ11506,FURIN,HMFN0839,HOMER1,IL1RAP,LHX1,NR4A3,SHB
RELA	EHD1,PTHLH,RBMS1,ZYX
RFX1	EHD1,ETS2,TXNL5
RORA	ALOXE3,WDR1
RREB1	C16orf45,HIF1A,JMJD3,KLF16,LIF,NR4A1
SOX9	ABCF2
SREBF1	AHR,ARHGAP12,FNDC3A,HSPE1,LOC400214,NPAL1,NR4A3,RARA,RHOG,TDG
SRF	ATXN2L,BCL2L12,C20orf30,CYR61,DDX21,EGR2,EGR3,FHL2,INHBA,KCNMB1,KLF6,MYO1E,NFIL3,TDG,WDR1,ZCSL2
SRY	NR4A3,TMEPAI
STAT1	CHCHD8,DIPA,EGR1,LCMT2,SPRED2,TXNL5
STAT2	CHCHD8,EGR1,SPRED2,TXNL5
STAT3	CHCHD8,DDX50,DIPA,EGR1,EIF4E,LCMT2,SPRED2,TXNL5
STAT4	CHCHD8,EGR1,SPRED2,TXNL5
STAT5A	ACAA2,AGRP,EGR1,EIF4E,HIF1A,NR4A1,RPS6KA3,SCO1,TRIB1,TXNL5,ZYX
STAT5B	ACTN1,AGRP,ENC1,HIF1A,SCO1,TXNL5,ZYX
STAT6	CHCHD8,EGR1,SPRED2,TXNL5
TAL1	AQP3
TBP	C14orf166,NDUFC2,PHLDA1,RND3
TCF1	ERRFI1,ETS2,HSPE1,INHBA,RBMS1,RBMX2,SFTPG,SLC25A25
TCF4	LOC196264,SMAD3,ZYX
TCF8	AHR,CENTD1,CPEB2,CRELD1,PDLIM7,TRIB1,XPO6
TFAP2A	GLTP,LHX1
TFAP2C	GLTP,LHX1
TFAP4	FURIN
TGIF	LHX1,NF2,TRIB1,TSC22D2
TOPORS	CCDC86,NUP98,SEC14L2,TSC22D2
TP53	LOC144501,PFKP
USF1	SERPINH1,SLC25A32,TIMM8A
XBP1	BTBD14B
YY1	ABCE1,AQP3,DDX47,EGR2,EGR3,IER2,PAWR,RBMS1,SNX6,TOMM40
ZIC2	CPEB2,GRPEL1,INHBA,LAMC2,MGC26885
ZNF238	CCRN4L,ETS2,FLOT1,IER5L,SMAD3,SPRED2
ZNF42	EGR3,IPO4,LIF
ZNF482	EHD1,FLJ11506,NR4A3,PTHLH
Note:
13 TFs mapped to KEGG MAPK signaling pathway are represented by bold face.
One gene can be associated to multiple TFs, therefore, same gene is appeared in multiple lines.
