# Supplementary material for: Integrative Genome-Wide Expression Analysis Bears Evidence of Estrogen Receptor-Independent Transcription in Heregulin-Stimulated MCF-7 Cells
Source: PLoS One. 2008 Mar 19;3(3):e1803. doi: 10.1371/journal.pone.0001803 (PMC2266794; doi:10.1371/journal.pone.0001803)
Supplement: Table S3 — The list of predicted transcription factors with relatively small p-values for HRG- and E2-induced genes. (0.02 MB XLS) [file pone.0001803.s006.xls]

## Sheet: Sheet1
Table S3: The list of predicted transcription factors with relatively small p-values for HRG- and E2-induced genes.
(A) TF for HRG-regulated genes.
raw P-value	TF acc.	TF GeneID	TF name	Regulated gene
0.000970275	V$CREB_Q2	1385	CREB1	CRELD1,EGR3,EIF1,LOC92345,NR4A1,NR4A3,PITPNB,TRIB1,TSC22D2,ZCSL2
0.00161677	V$CREBP1_Q2	1386	ATF2	AREG,C18orf19,CLDN7,EGR2,EGR3,IER2,LOC144501,LOC92345,MESDC1,NIFIE14,SLC25A25,SSR4,TAF10,TDG,TRIB1,TSC22D2,VPS37B,ZCSL2
0.00201245	V$EGR1_01	1958	EGR1	ATXN2L,ING2,LOC58489,LRP10,RARA,TMEM8,XPO6,ZNHIT1
0.00359462	V$BACH2_01	60468	BACH2	CPEB2,KLF6,LAMC2,NR4A1,NR4A3,PHLDA2,RASD1,TRIB1,TUBB3
0.00426098	V$P300_01	2033	EP300	ACTN1,EGR3,IER5L,ING2,KIAA1609,KLF10
0.00575484	V$SRF_01	6722	SRF	BCL2L12,C20orf30,EGR2,FHL2,INHBA,KCNMB1,KLF6,NFIL3,TDG,WDR1,ZCSL2
0.00678916	V$CEBPB_02	1051	CEBPB	AQP3,BAZ1A,CCDC95,CEP27,JMJD3,NFIL3,NUP35,SLC25A25,TOMM40,TRIB1
0.0118997	V$CREB_01	1385	CREB1	ABCE1,AVPI1,C18orf19,CCDC86,GPRC5A,IER2,NIFIE14,NUP98,SLC25A25,VPS37B
0.0118997	V$CREB_01	1385	CREB1	ABCE1,AVPI1,C18orf19,CCDC86,GPRC5A,IER2,NIFIE14,NUP98,SLC25A25,VPS37B
0.0168977	V$AHRARNT_01	196	AHR	ACTN1,CPEB2,INHBA,ISG20L1,KLF6,NOL6,SPRED2,WDR1,XPO6
0.0168977	V$AHRARNT_01	405	ARNT	ACTN1,CPEB2,INHBA,ISG20L1,KLF6,NOL6,SPRED2,WDR1,XPO6
0.0240432	V$CREBP1_01	1386	ATF2	ABCE1,AREG,AVPI1,C18orf19,CCDC86,CLDN7,GPRC5A,IER2,MESDC1,NIFIE14,NIPA2,NUFIP1,NUP98,SLC25A25,TRIB1,TSC22D2,VPS37B,ZCSL2
0.0315083	V$NFKB_C	4790	NFKB1	BATF,EHD1,PHLDA1,PI4KII,PTHLH,RARA,SOX9,XPO6
0.0317089	V$NFAT_Q6	4773	NFATC2	ATG16L1,AXUD1,NOL6
0.0317089	V$NFAT_Q6	4772	NFATC1	ATG16L1,AXUD1,NOL6
0.0317089	V$NFAT_Q6	4776	NFATC4	ATG16L1,AXUD1,NOL6
0.0317089	V$NFAT_Q6	4775	NFATC3	ATG16L1,AXUD1,NOL6
0.0499184	V$NFKB_Q6	4790	NFKB1	LCMT2,PI4KII,RARA,SOX9,XPO6,ZYX
(B) TF for E2-regulated genes.
raw P-value	TF acc.	TF GeneID	TF name	Regulated gene
0.000258607	V$FREAC2_01	2295	FOXF2	ARNT2,C1orf107,CDKN1A,DUSP1,DUSP4,DYRK2,EFNA1,ENC1,FOXO3A,HBP1,ID2,MPPED2,MYB,PBEF1,PLK2,PNRC1,RARA,SATB1,SLIT2,STK3,TGFB3,TSC22D3
0.00789707	V$SRF_01	6722	SRF	FOLH1,FOS,JUNB,KIAA0922,KLF6,LAMB1,MCM2,MPPED2,MYO1B,NDRG1,PCNA
0.0151413	V$E2F_03	1869	E2F1	CDC6,MCM2,MCM5,MYC,PCNA,SMAD6
0.0161447	V$AHRARNT_01	196	AHR	ABCG1,BTG1,FOXO3A,HIST2H2BE,KLF6,PDGFB,STC2
0.0161447	V$AHRARNT_01	405	ARNT	ABCG1,BTG1,FOXO3A,HIST2H2BE,KLF6,PDGFB,STC2
0.01825	V$PAX5_02	5079	PAX5	BTG1,HIST2H2BE,MXD4,ZFP36L2
0.0202231	V$MZF1_02	7593	ZNF42	CHES1,EGR3,HBP1,HOXC4,PDGFB,RAP1GA1,TITF1
0.0276377	V$SRF_C	6722	SRF	CHES1,EFNA1,EGR3,IQGAP1,KIAA0922,MYO1B,POLA2,TGFBR2
0.0351842	V$CREB_Q4	1385	CREB1	AREG,BRCA2,CCNA2,DBN1,DUSP1,ERF,ID1,ID2,JAK1,PTPRK,RAB6A,TSC22D3
0.0377885	V$FOXO4_02	4303	MLLT7	BTG1,C1orf107,EFNA1,FOXO3A,HBP1,ID2,JUNB,MYB,NDRG1,PLK2,TGFB3,TGIF2,TITF1,TMF1
0.0464463	V$E2F_02	1869	E2F1	CDC6,FOXO3A,MCM2,MCM3,MCM5,PCNA,PKMYT1
0.0464463	V$E2F_02	1870	E2F2	CDC6,FOXO3A,MCM2,MCM3,MCM5,PCNA,PKMYT1
0.0464463	V$E2F_02	1871	E2F3	CDC6,FOXO3A,MCM2,MCM3,MCM5,PCNA,PKMYT1
0.0464463	V$E2F_02	1874	E2F4	CDC6,FOXO3A,MCM2,MCM3,MCM5,PCNA,PKMYT1
0.0464463	V$E2F_02	1875	E2F5	CDC6,FOXO3A,MCM2,MCM3,MCM5,PCNA,PKMYT1
Note:
TFs showed relatively small p-values (p < 0.05, before multiple test correction) are shown in the list.
TFs found in both list are shown in bold base ("TF name" column).
TFs in KEGG MAPK signaling pathway are show in red color ("TF name" column).
Genes found in both HRG- and E2-regulated gene lists are shown in bold face ("Regulated gene" column)
